# Supplementary material for: The RNA editing enzyme APOBEC1 induces somatic mutations and a compatible mutational signature is present in esophageal adenocarcinomas
Source: Genome Biol. 2014 Jul 31;15(7):417. doi: 10.1186/s13059-014-0417-z (PMC4144122; doi:10.1186/s13059-014-0417-z)
Supplement: Additional file 8: — File containing the chromatograms of the sequences obtained from the Rifampicin assay. [file 13059_2014_417_MOESM8_ESM.zip]

Archive with 9 entries (8 files):
- countCscaledBETTER.pl
- __MACOSX/
- __MACOSX/._countCscaledBETTER.pl
- FrequencyToFastaToLogo.pl
- __MACOSX/._FrequencyToFastaToLogo.pl
- genomeparser.pl
- __MACOSX/._genomeparser.pl
- mutationparserC.pl
- __MACOSX/._mutationparserC.pl
