# Supplementary material for: The RNA editing enzyme APOBEC1 induces somatic mutations and a compatible mutational signature is present in esophageal adenocarcinomas
Source: Genome Biol. 2014 Jul 31;15(7):417. doi: 10.1186/s13059-014-0417-z (PMC4144122; doi:10.1186/s13059-014-0417-z)
Supplement: Additional file 8: — File containing the chromatograms of the sequences obtained from the Rifampicin assay. [file 13059_2014_417_MOESM8_ESM.zip › countCscaledBETTER.pl]

#!/usr/bin/perl

# this script scans files of sequences in FASTA format
# it produces an output with the number of C residues in any specific context (-1 position and +1 position)

$file=shift(@ARGV);
$output = $file.'.2out.txt';
print "started at ".(localtime), "\n";

open (IN,"$file")||die "Can't open $file: $!";
open (OUT,">$output")||die "Can't open $output: $!";

my @bases = ('G','A','T','C');
my %triplets;
foreach $base1 (@bases){
	foreach $base3 (@bases){
		my $triplet=$base1.'C'.$base3;
		$triplets{$triplet}=0;
	}
}

my $countC=0;
my $countex=0;
my ($seq);

while ($a=<IN>){
	if ($a=~/^>/){
		$countex++;

		while ($seq =~ /(?=(.C.))./g) {
				$triplets{$1}++;
				$countC++;
		}
		$seq = &revcomp ($seq);
		while ($seq =~ /(?=(.C.))./g) {
				$triplets{$1}++;
				$countC++;
		}
		$seq='';
			
#just a few info on the running
        my $division=$countex%10000;
        print "$countex\n" if ($division==0);
	}
	else {
		$seq.=$a;
	}
}

while ($seq =~ /(?=(.C.))./g) {
		$triplets{$1}++;
		$countC++;
}
$seq = &revcomp ($seq);
while ($seq =~ /(?=(.C.))./g) {
		$triplets{$1}++;
		$countC++;
}
$seq='';


close (IN) || die "can't close $file: $!";
print "finished with the sequences...\n";

my @wholeG = (0,0,0);
my @wholeA = (0,0,0);
my @wholeT = (0,0,0);
my @wholeC = (0,0,0);

my @nocgG = (0,0,0);
my @nocgA = (0,0,0);
my @nocgT = (0,0,0);
my @nocgC = (0,0,0);

my @cgG = (0,0,0);
my @cgA = (0,0,0);
my @cgT = (0,0,0);
my @cgC = (0,0,0);

foreach $key (keys (%triplets)) {
	unless ($key =~/N/){
		print OUT "$key\t$triplets{$key}\n";
		$key =~ /(.)C(.)/;
		$firstwhole = 'whole'.$1;
		$thirdwhole = 'whole'.$2;
		$$firstwhole[0] += $triplets{$key};
		$$thirdwhole[2] += $triplets{$key};
		$wholeC[1] += $triplets{$key};			# does not work!! why!?
		
		if ($2 ne 'G') {
			$firstnocg = 'nocg'.$1;
			$thirdnocg = 'nocg'.$2;
			$$firstnocg[0] += $triplets{$key};
			$$thirdnocg[2] += $triplets{$key};
			$nocgC[1] += $triplets{$key};
		}
		else {
			$firstcg = 'cg'.$1;
			$thirdcg = 'cg'.$2;
			$$firstcg[0] += $triplets{$key};
			$$thirdcg[2] += $triplets{$key};
			$cgC[1] += $triplets{$key};
		}	
	}	
}

print OUT "\n\nwhole\t1\t2\t3\n";
foreach $base (@bases){
	print OUT "$base\t";
	$array = 'whole'.$base;
	foreach $a (@$array) {
		print OUT "$a\t";
	}
	print OUT "\n";
}

print OUT "\n\nnoCpG\t1\t2\t3\n";
foreach $base (@bases){
	print OUT "$base\t";
	$array = 'nocg'.$base;
	foreach $a (@$array) {
		print OUT "$a\t";
	}
	print OUT "\n";
}

print OUT "\n\nnoCpG\t1\t2\t3\n";
foreach $base (@bases){
	print OUT "$base\t";
	$array = 'cg'.$base;
	foreach $a (@$array) {
		print OUT "$a\t";			# does not print 0!! why!?
	}
	print OUT "\n";
}

close (OUT) || die "can't close $output: $!";


print "C: $countC\nSeqs: $countex\n";
print "finished at ".(localtime), "\n";


sub revcomp {
	my $sequence= shift;
	$sequence=reverse ($sequence);
	$sequence=~tr/GATCYRKMBDHV/CTAGRYMKVHDB/;
	return $sequence;
}
