# Supplementary material for: The RNA editing enzyme APOBEC1 induces somatic mutations and a compatible mutational signature is present in esophageal adenocarcinomas
Source: Genome Biol. 2014 Jul 31;15(7):417. doi: 10.1186/s13059-014-0417-z (PMC4144122; doi:10.1186/s13059-014-0417-z)
Supplement: Additional file 8: — File containing the chromatograms of the sequences obtained from the Rifampicin assay. [file 13059_2014_417_MOESM8_ESM.zip › FrequencyToFastaToLogo.pl]

#!/usr/bin/perl

# it takes the mutation counts and turns them into a FASTA formatted list that can be used as input to create a Logo

my @mutG=(2046,0,0);			# insert here the mutations at G
my @mutA=(1606,0,3342);			# insert here the mutations at A
my @mutT=(3621,0,3343);			# insert here the mutations at T
my @mutC=(2301,9574,2889);		# insert here the mutations at C


my $tot0 = $mutG[0]+$mutA[0]+$mutT[0]+$mutC[0];
my $tot1 = $mutG[1]+$mutA[1]+$mutT[1]+$mutC[1];
my $tot2 = $mutG[2]+$mutA[2]+$mutT[2]+$mutC[2];

die "-1 and 0 totals are different" if ($tot0 != $tot1);
die "0 and 1 totals are different" if ($tot1 != $tot2);

my ($pos0, $pos1,  $pos2);
# my @bases = ('G','A','T','C');
open (OUTPUT,">FASTA4logo.txt")||die "Can't open FASTA4logo.txt: $!";

for ($t=0; $t<3; $t++){

# A
	my $position='pos'.$t;
	$$position .= 'A' x $mutA[$t];
# G
	my $position='pos'.$t;
	$$position .= 'G' x $mutG[$t];
# C
	my $position='pos'.$t;
	$$position .= 'C' x $mutC[$t];
# T
	my $position='pos'.$t;
	$$position .= 'T' x $mutT[$t];

#	foreach $base (@bases){
#		my $mut = 'mut'.$base;
#		print "$mut:   $t,$base: $$mut[$t]\n";
#		my $position='pos'.$t;
#		$$position .= $base x $$mut[$t];
#	}

#	print OUTPUT "$t: $$position\n";
}


for ($tt=1; $tt<=$tot1; $tt++){
	my $line = '';
	for ($t=0; $t<3; $t++){
		my $position='pos'.$t;
		$line .= chop ($$position);
	}
	print OUTPUT ">seq $tt\n$line\n";
}

close (OUTPUT) || die "can't close FASTA4logo.txt: $!";
