# Supplementary material for: The RNA editing enzyme APOBEC1 induces somatic mutations and a compatible mutational signature is present in esophageal adenocarcinomas
Source: Genome Biol. 2014 Jul 31;15(7):417. doi: 10.1186/s13059-014-0417-z (PMC4144122; doi:10.1186/s13059-014-0417-z)
Supplement: Additional file 8: — File containing the chromatograms of the sequences obtained from the Rifampicin assay. [file 13059_2014_417_MOESM8_ESM.zip › genomeparser.pl]

#!/usr/bin/perl

# open FASTA-formatted genome sequences; write them to a new file w/o the header and the \r

@files=<*>;

foreach $f (@files){
    if ($f=~/chr(.+\.fa)/){
        my $newname=$1;
        open (SORG,"$f")||die "Can't open $f: $!";
        open (OUT,">$newname")||die "Can't open $newname: $!";
        while ($a=<SORG>){						
            chomp ($a);
            print OUT $a unless ($a=~/^>/)
        }
        close (SORG)|| die "can't close $f: $!";
        close (OUT)|| die "can't close $newname: $!";
    }
}
