# Supplementary material for: The RNA editing enzyme APOBEC1 induces somatic mutations and a compatible mutational signature is present in esophageal adenocarcinomas
Source: Genome Biol. 2014 Jul 31;15(7):417. doi: 10.1186/s13059-014-0417-z (PMC4144122; doi:10.1186/s13059-014-0417-z)
Supplement: Additional file 8: — File containing the chromatograms of the sequences obtained from the Rifampicin assay. [file 13059_2014_417_MOESM8_ESM.zip › mutationparserC.pl]

#!/usr/bin/perl

# the script scans cancer mutation files (see atthe end of the file for the format of the table)
# using the reference genome (each chromosome in a single file, in a single line)
# it compares the mutations in the mutation file with the reference genome
# and it extracts the sequence context of each mutation
# it produces files (.xls) with the output as tables (each file presents the data in a different format)
# it produces a file (.stat.xls) with a report on the eventual problems (e.g. unmatched dmutations)
# the script was modified to adapt it to the different formats present in the cancer mutation files.

my $file=shift(@ARGV);													# imports the database
open (SORG,"$file")||die "Can't open $file: $!";

print "\nstarted\n";

my $howmanybases=2;														# haw many bases are analyzed (the sequence context)
my $basesminus=$howmanybases-1;

my $filestat=$file.'_'.$howmanybases.'trinucl_single.stat.xls';												# initializes the output file
my $filesum=$file.'_'.$howmanybases.'trinucl_single.summary.xls';											# initializes the output file
my $filedin=$file.'_'.$howmanybases.'Dinucl_single.summary.xls';											# initializes the output file
my $file_tc=$file.'_'.$howmanybases.'_TC_single.summary.xls';												# initializes the output file
open (OUTPUTSTAT,">$filestat")||die "Can't open $filestat: $!";
open (OUTPUTSUM,">$filesum")||die "Can't open $filesum: $!";
open (OUTPUTDIN,">$filedin")||die "Can't open $filedin: $!";
open (OUTPUTTC,">$file_tc")||die "Can't open $file_tc: $!";

my $chr=0;																	# the number of the chromosome
my $l=0;
my $seq='';																# the wt snp to be analysed
my ($position, $c, $base);
my %samplenames;														# the array with the list of samples
my $total=0;

my @bases=('G','A','T','C');
my @basesC=('G','A','T');
my @basesA=('G','C','T');
my @types=('CpG','CpH','ApA','ApB');
my @dinucl='';
my$dinucl=0;
foreach $base1 (@bases){
	foreach $base2 (@bases){
		$dinucl[$dinucl]=$base1.$base2;
		$dinucl++;
	}
}

while ($a=<SORG>){															# go through the database
    chomp ($a);

    if ($a=~/^.*?\t.*?\t(.+?)\t(.+?)\t(.+?)\t(.+?)\t.*?\t.*?\t(.+?)\t(.+?)\t(.+?)\t(.+?)\t.*?\t.*?\t.*?\t.*?\t.*?\t.*?\t.*?\t.*?\t.*?\t.*?\t.*?\t.*?\t.*?\t.*?\t.*?\t.*?\t.*?$/){

#just a few info on the running
        my $division=$total%1000;
        print "$total\n" if ($division==0);

# load the details of the mutation
		next if ($1=~/M/);
		next if ($1=~/NT/);
		next if ($1=~/GL/);
        ($chr,$l, $seq) = &loadchromosome ($1,$l) unless ($chr eq $1);		# load the appropriate chromosome if appropriate
        my $chrstart=$2-1;
        my $chrend=$3-1;
        my $strand=$4;
        my $wt=$5;
        my $mut1=$6;
        my $mut2=$7;
        my $samplename=$8;
        &initialise ($samplename) unless (exists ($samplenames{$8}));				# initialise the hash if this is the first mutation in a sample
        $samplenames{$8}++;
		
        if ($mut1 ne $mut2){
            if ($wt eq $mut1){
            	$mut1=$mut2;
            }
            else{
	            print OUTPUTSTAT "$1\t$2\t$3\t$4\t$5\t$6\t\6\8\tallele1 $mut1 does not match allele2 $mut2\n";
    	    	print  "allele1 $mut1 does not match allele2 $mut2\t$1\t$2\t$3\t$4\t$5\t$6\t$7\t$8\n";
			}
        }
# get the bases surrounding the mutation
        my $wtlength=length $wt;
        my $wtchr=substr ($seq, $chrstart, $wtlength);
        $wtchr = &reversecomplement($wtchr) if ($strand eq '-');
        
        if ($wt eq $wtchr){
            
# load the mutational context
            my $prestart=$chrstart-$howmanybases;
            my $pre=substr ($seq, $prestart, $howmanybases);

            my $poststart=$chrend+1;
            my $post=substr ($seq, $poststart, $howmanybases);
            
my $trinucl=$pre.$wt.$post;
$trinucl = &reversecomplement($trinucl) if ($wt eq 'T'|$wt eq 'G'); 				# beware of the order
            $pre = &reversecomplement($pre) if ($wt eq 'T'|$wt eq 'G'); 			# beware of the order
            $post = &reversecomplement($post) if ($wt eq 'T'|$wt eq 'G'); 			# beware of the order
            ($pre,$post) = ($post,$pre) if ($wt eq 'T'|$wt eq 'G'); 				# beware of the order
            $mut1 = &reversecomplement($mut1) if ($wt eq 'T'|$wt eq 'G'); 			# beware of the order
            $wt = &reversecomplement($wt) if ($wt eq 'T'|$wt eq 'G');  				# beware of the order

# increases the count of the relevant change
            $total++;
            my $change=$wt.$mut1;
            
            unless ($change=~/-/|length($change)>2){
    	        my $CGflag=1 if ($post=~/^G.{$basesminus}/);									# flag to mark CpG sites
	            my $AAflag=1 if ($pre=~/^.{$basesminus}A$/);									# flag to mark ApA sites

            	if ($change=~/^C./){											# counts the mutations
            		if ($CGflag==1){
            			$$samplename{CpG}++;
          				$$samplename{$change}{CpG}++;
            			$$samplename{din}{CpG}{$pre}++;
            		}
            		else{
            			$$samplename{CpH}++;
            			$$samplename{$change}{CpH}++;
            			$$samplename{din}{CpH}{$pre}++;
            			if ($pre=~/T$/){
            				if ($change eq 'CT'){
            					$$samplename{TC}{Ts}++							# counts the Ts at TC mutations
            				}
            				else{
            					$$samplename{TC}{Tv}++							# counts the Tv at TC mutations
            				}
            			}
            		}
            	}
            	else {															# counts the mutations
            		if ($AAflag==1){
            			$$samplename{ApA}++;
        				$$samplename{$change}{ApA}++;
            			$$samplename{din}{ApA}{$pre}++;
            		}
            		else{
            			$$samplename{ApB}++;
            			$$samplename{$change}{ApB}++;
            			$$samplename{din}{ApB}{$pre}++;
            		}
            	}
            	
            	for ($i=1;$i<=$howmanybases;$i++){								# the 5' context
            		my $chopped=chop($pre);
            		if ($change=~/^C./){
            			if ($CGflag==1){
#           	 			$$samplename{CpG}{$change}{pre}{$i}{$chopped}++;
            				$$samplename{pre}{CpG}{$i}{$chopped}++;
            			}
            			else{
#           	 			$$samplename{CpH}{$change}{pre}{$i}{$chopped}++;
            				$$samplename{pre}{CpH}{$i}{$chopped}++;
            			}
            		}
            		else{
            			if ($AAflag==1){
#           	 			$$samplename{ApA}{$change}{pre}{$i}{$chopped}++;
            				$$samplename{pre}{ApA}{$i}{$chopped}++;
            			}
            			else{
#           	 			$$samplename{ApB}{$change}{pre}{$i}{$chopped}++;
            				$$samplename{pre}{ApB}{$i}{$chopped}++;
            			}            		
            		}
            	}
            	
            	for ($i=$howmanybases;$i>=1;$i--){								# the 3' context
            		my $chopped=chop($post);
            		if ($change=~/^C/){
            			if ($CGflag==1){
#           	 			$$samplename{CpG}{$change}{post}{$i}{$chopped}++;
            				$$samplename{post}{CpG}{$i}{$chopped}++;
            			}
            			else{
#           	 			$$samplename{CpH}{$change}{post}{$i}{$chopped}++;
            				$$samplename{post}{CpH}{$i}{$chopped}++;
            			}
            		}
            		else{
            			if ($AAflag==1){
#           	 			$$samplename{ApA}{$change}{post}{$i}{$chopped}++;
            				$$samplename{post}{ApA}{$i}{$chopped}++;
            			}
            			else{
#           	 			$$samplename{ApB}{$change}{post}{$i}{$chopped}++;
            				$$samplename{post}{ApB}{$i}{$chopped}++;
            			}            		
            		}
            	}
	         	$CGflag=0; 
    	    	$AAflag=0;
            }
        }
        else {
                print OUTPUTSTAT "$1\t$2\t$3\t$4\t$5\t$wtchr\t$6\tdoes not match $chr $l $wtlength\n";
                print  "$1:$2-$3 strand $4 wt $5; wtchr $wtchr; mut $6 does not match $chr $l $wtlength\n";
        }
    }
    else {
        print OUTPUTSTAT "$a\n";
        print OUTPUTSTAT "$a\n"
    }
}        
print "Chromosome $chr:\t$total\t$l\n";
print OUTPUTSTAT "Chromosome $chr:\t$total\t$l\n";

close (CHR) || die "can't close $chr: $!";
close (SORG) || die "can't close $file: $!";
        

# prints NUM

print OUTPUTSUM "Mutations analyzed: $total\n\n\n";

# Print the headers of the table SUM
print OUTPUTSUM "Sample\t\CpG\tCpH\tApA\tApB\txxx\tTsCH\tTvCH\t---\tCpG\t";
for ($i=$howmanybases;$i>=1;$i--){
	foreach $base (@bases){
		print OUTPUTSUM "-$i$base\t";
	}
}
print OUTPUTSUM "0\t";
for ($i=1;$i<=$howmanybases;$i++){
	foreach $base (@bases){
		print OUTPUTSUM "$i$base\t";
	}
}
print OUTPUTSUM "CpH\t";
for ($i=$howmanybases;$i>=1;$i--){
	foreach $base (@bases){
		print OUTPUTSUM "-$i$base\t";
	}
}
print OUTPUTSUM "0\t";
for ($i=1;$i<=$howmanybases;$i++){
	foreach $base (@bases){
		print OUTPUTSUM "$i$base\t";
	}
}
print OUTPUTSUM "ApA\t";
for ($i=$howmanybases;$i>=1;$i--){
	foreach $base (@bases){
		print OUTPUTSUM "-$i$base\t";
	}
}
print OUTPUTSUM "0\t";
for ($i=1;$i<=$howmanybases;$i++){
	foreach $base (@bases){
		print OUTPUTSUM "$i$base\t";
	}
}
print OUTPUTSUM "ApB\t";
for ($i=$howmanybases;$i>=1;$i--){
	foreach $base (@bases){
		print OUTPUTSUM "-$i$base\t";
	}
}
print OUTPUTSUM "0\t";
for ($i=1;$i<=$howmanybases;$i++){
	foreach $base (@bases){
		print OUTPUTSUM "$i$base\t";
	}
}
print OUTPUTSUM "\n";

# print the data SUM

foreach my $samplename (keys %samplenames){
	my $TvCH=$$samplename{CG}{CpH}+$$samplename{CA}{CpH};
print "$TvCH\t$$samplename{CpH}{CG}\t$$samplename{CpH}{CA}\n";
	print OUTPUTSUM "$samplename\t$$samplename{CpG}\t$$samplename{CpH}\t$$samplename{ApA}\t$$samplename{ApB}\txxx\t$$samplename{CT}{CpH}\t$TvCH\t---\t";

	
	foreach $type (@types){
		print OUTPUTSUM "$type\t";
		for ($i=$howmanybases;$i>=1;$i--){
			foreach $base (@bases){
				print OUTPUTSUM "$$samplename{pre}{$type}{$i}{$base}\t";
			}
		}
		print OUTPUTSUM "$type\t";
		for ($i=1;$i<=$howmanybases;$i++){
			foreach $base (@bases){
				print OUTPUTSUM "$$samplename{post}{$type}{$i}{$base}\t";
			}
		}
	}
	print OUTPUTSUM "\n";
}	

# Print the headers of the table DIN
print OUTPUTDIN "Sample\t\CpG\tCpH\tApA\tApB\txxx\tTsCH\tTvCH\t---\t";
foreach $type (@types){
	print OUTPUTDIN "$type\t";
	foreach $din (@dinucl){
		print OUTPUTDIN "$din\t";
	}
}
print OUTPUTDIN "\n";


# print the data DIN

foreach my $samplename (keys %samplenames){
	my $TvCH=$$samplename{CG}{CpH}+$$samplename{CA}{CpH};
print "$TvCH\t$$samplename{CpH}{CG}\t$$samplename{CpH}{CA}\n";
	print OUTPUTDIN "$samplename\t$$samplename{CpG}\t$$samplename{CpH}\t$$samplename{ApA}\t$$samplename{ApB}\txxx\t$$samplename{CT}{CpH}\t$TvCH\t---\t";
	foreach $type (@types){
		print OUTPUTDIN "$type\t";
		foreach $din (@dinucl){
			print OUTPUTDIN "$$samplename{din}{$type}{$din}\t";
		}
	}
	print OUTPUTDIN "\n";
}	


# Print the headers of the table TC
print OUTPUTTC "Sample\t\CpG\tCpH\tApA\tApB\txxx\tTsCH\tTvCH\txxx\tTs(TC)\tTv(TC)\n";


# print the data TC

foreach my $samplename (keys %samplenames){
	my $TvCH=$$samplename{CG}{CpH}+$$samplename{CA}{CpH};
print "$TvCH\t$$samplename{CpH}{CG}\t$$samplename{CpH}{CA}\n";
	print OUTPUTTC "$samplename\t$$samplename{CpG}\t$$samplename{CpH}\t$$samplename{ApA}\t$$samplename{ApB}\txxx\t$$samplename{CT}{CpH}\t$TvCH\txxx\t$$samplename{TC}{Ts}\t$$samplename{TC}{Tv}\n";
}	


close (OUTPUTSTAT) || die "can't close $filestat: $!";
close (OUTPUTSUM) || die "can't close $filesum: $!";
close (OUTPUTDIN) || die "can't close $filedin: $!";
close (OUTPUTTC) || die "can't close $file_tc: $!";

sub loadchromosome {
close (CHR);
my $newchr= shift;
my $l= shift;
my $chr=$newchr.'.fa';
my $printchr=$newchr-1;
print OUTPUTSTAT "Chromosome $printchr:\t$total\t$l\n";
print "Chromosome $printchr:\t$total\t$l\n";
open (CHR,"$chr")||die "Can't open $chr: $!";
my $seq=<CHR>;														# load the chromosome
my $lengthchr=length ($seq);
return ($newchr, $lengthchr, $seq);
}

sub reversecomplement {
my $wtchr=shift;
$wtchr=~tr/atcgATCG/TAGCTAGC/;
$wtchr=reverse ($wtchr);
return $wtchr
}

sub initialise {
my $sample=shift;
foreach $base (@basesC){
	my $change='C'.$base;
	$$sample{$change}{CpH}=0;
	$$sample{$change}{CpG}=0;
}
foreach $base (@basesA){
	my $change='A'.$base;
	$$sample{$change}{ApA}=0;
	$$sample{$change}{ApB}=0;
}
foreach $din (@dinucl){
	foreach $type (@types){
		$$sample{din}{$type}{$din}=0;
	}
}
for ($i=$howmanybases;$i>=1;$i--){
	foreach $base (@bases){
		foreach $type (@types){
			$$sample{pre}{$type}{$i}{$base}=0;
			$$sample{post}{$type}{$i}{$base}=0;		
		}
	}
}
$$samplename{TC}{Ts}=0;
$$samplename{TC}{Tv}=0;

print "initialise $sample\n";
}

# Legend for the table
# 0	Gene
# 1	NCBI Build
### 2	Chromosome
### 3	Start
### 4	End
### 5	Strand
# 6	Mutation Type
# 7	Mutation Classification
### 8	Reference Allele
### 9	Tumor Allele 1
### 10	Tumor Allele 2
### 11	Sample Name
# 12	Genome Change
# 13	Annotation Transcript
# 14	Transcript Strand
# 15	Transcript Exon
# 16	Transcript Position
# 17	cDNA Change
# 18	Codon Change
# 19	Protein Change
# 20	Other Transcripts
# 21	Refseq mRNA Id
# 22	Refseq prot Id
# 23	SwissProt acc Id
# 24	SwissProt entry Id
# 25	UniProt AApos
# 26	Allelic fraction
# 27	Reference Allele Count
# 28	Alternate Allele Count

# Gene	NCBI Build	Chromosome	Start	End	Strand	Mutation Type	Mutation Classification	Reference Allele	Tumor Allele 1	Tumor Allele 2	Sample Name	Genome Change	Annotation Transcript	Transcript Strand	Transcript Exon	Transcript Position	cDNA Change	Codon Change	Protein Change	Other Transcripts	Refseq mRNA Id	Refseq prot Id	SwissProt acc Id	SwissProt entry Id	UniProt AApos	Allelic fraction	Reference Allele Count	Alternate Allele Count
