# Supplementary material for: The RNA editing enzyme APOBEC1 induces somatic mutations and a compatible mutational signature is present in esophageal adenocarcinomas
Source: Genome Biol. 2014 Jul 31;15(7):417. doi: 10.1186/s13059-014-0417-z (PMC4144122; doi:10.1186/s13059-014-0417-z)
Supplement: Additional file 9: — File containing the chromatograms of the sequences obtained from the DT40 experiments. [file 13059_2014_417_MOESM9_ESM.zip]

Archive with 57 entries (56 files):
- plate2_rat-A10-T7.ab1
- __MACOSX/
- __MACOSX/._plate2_rat-A10-T7.ab1
- plate2_rat-B09.abi
- __MACOSX/._plate2_rat-B09.abi
- plate2_rat-C5-T7.ab1
- __MACOSX/._plate2_rat-C5-T7.ab1
- plate2_rat-D4-T7.ab1
- __MACOSX/._plate2_rat-D4-T7.ab1
- plate2_rat-E5-T7.ab1
- __MACOSX/._plate2_rat-E5-T7.ab1
- plate2_rat-F5-T7.ab1
- __MACOSX/._plate2_rat-F5-T7.ab1
- plate2_rat-G3-T7.ab1
- __MACOSX/._plate2_rat-G3-T7.ab1
- plate2_rat-H3-T7.ab1
- __MACOSX/._plate2_rat-H3-T7.ab1
- plate3_rat-A2-T7.ab1
- __MACOSX/._plate3_rat-A2-T7.ab1
- plate3_rat-B11-T7.ab1
- __MACOSX/._plate3_rat-B11-T7.ab1
- plate3_rat-C11-T7.ab1
- __MACOSX/._plate3_rat-C11-T7.ab1
- plate3_rat-C2-T7.ab1
- __MACOSX/._plate3_rat-C2-T7.ab1
- plate3_rat-C5-T7.ab1
- __MACOSX/._plate3_rat-C5-T7.ab1
- plate3_rat-C6-T7.ab1
- __MACOSX/._plate3_rat-C6-T7.ab1
- plate3_rat-D8-T7.ab1
- __MACOSX/._plate3_rat-D8-T7.ab1
- plate3_rat-E3-T7.ab1
- __MACOSX/._plate3_rat-E3-T7.ab1
- plate3_rat-F12-T7.ab1
- __MACOSX/._plate3_rat-F12-T7.ab1
- plate3_rat-F7-T7.ab1
- __MACOSX/._plate3_rat-F7-T7.ab1
- plate_1_ctrl-A10-T7.ab1
- __MACOSX/._plate_1_ctrl-A10-T7.ab1
- plate_1_ctrl-A3-T7.ab1
- __MACOSX/._plate_1_ctrl-A3-T7.ab1
- plate_1_ctrl-A5-T7.ab1
- __MACOSX/._plate_1_ctrl-A5-T7.ab1
- plate_1_ctrl-B10-T7.ab1
- __MACOSX/._plate_1_ctrl-B10-T7.ab1
- plate_1_ctrl-C1-T7.ab1
- __MACOSX/._plate_1_ctrl-C1-T7.ab1
- plate_1_ctrl-C4-T7.ab1
- __MACOSX/._plate_1_ctrl-C4-T7.ab1
- plate_1_ctrl-D4-T7.ab1
- __MACOSX/._plate_1_ctrl-D4-T7.ab1
- plate_1_ctrl-E10-T7.ab1
- __MACOSX/._plate_1_ctrl-E10-T7.ab1
- plate_1_ctrl-H6-T7.ab1
- __MACOSX/._plate_1_ctrl-H6-T7.ab1
- plate_1_ctrl-H8-T7.ab1
- __MACOSX/._plate_1_ctrl-H8-T7.ab1
