# Supplementary material for: The RNA editing enzyme APOBEC1 induces somatic mutations and a compatible mutational signature is present in esophageal adenocarcinomas
Source: Genome Biol. 2014 Jul 31;15(7):417. doi: 10.1186/s13059-014-0417-z (PMC4144122; doi:10.1186/s13059-014-0417-z)
Supplement: Additional file 10: — File containing the chromatograms of the sequences obtained from the K562 experiments. [file 13059_2014_417_MOESM10_ESM.zip]

Archive with 198 entries (191 files):
- rpoB mutations /
- rpoB mutations /.DS_Store
- __MACOSX/
- __MACOSX/rpoB mutations /
- __MACOSX/rpoB mutations /._.DS_Store
- rpoB mutations /human A1/
- rpoB mutations /human A1/rpob_A01_rpobR.ab1
- rpoB mutations /human A1/rpob_A02_rpobR.ab1
- __MACOSX/rpoB mutations /human A1/
- __MACOSX/rpoB mutations /human A1/._rpob_A02_rpobR.ab1
- rpoB mutations /human A1/rpob_A03_rpobR.ab1
- __MACOSX/rpoB mutations /human A1/._rpob_A03_rpobR.ab1
- rpoB mutations /human A1/rpob_A04_rpobR.ab1
- __MACOSX/rpoB mutations /human A1/._rpob_A04_rpobR.ab1
- rpoB mutations /human A1/rpob_A05_rpobR.ab1
- __MACOSX/rpoB mutations /human A1/._rpob_A05_rpobR.ab1
- rpoB mutations /human A1/rpob_A06_rpobR.ab1
- __MACOSX/rpoB mutations /human A1/._rpob_A06_rpobR.ab1
- rpoB mutations /human A1/rpob_A07_rpobR.ab1
- __MACOSX/rpoB mutations /human A1/._rpob_A07_rpobR.ab1
- rpoB mutations /human A1/rpob_A08_rpobR.ab1
- __MACOSX/rpoB mutations /human A1/._rpob_A08_rpobR.ab1
- rpoB mutations /human A1/rpob_A09_rpobR.ab1
- __MACOSX/rpoB mutations /human A1/._rpob_A09_rpobR.ab1
- rpoB mutations /human A1/rpob_A10_rpobR.ab1
- __MACOSX/rpoB mutations /human A1/._rpob_A10_rpobR.ab1
- rpoB mutations /human A1/rpob_A11_rpobR.ab1
- __MACOSX/rpoB mutations /human A1/._rpob_A11_rpobR.ab1
- rpoB mutations /human A1/rpob_A12_rpobR.ab1
- __MACOSX/rpoB mutations /human A1/._rpob_A12_rpobR.ab1
- rpoB mutations /human A1/rpob_B01_rpobR.ab1
- __MACOSX/rpoB mutations /human A1/._rpob_B01_rpobR.ab1
- rpoB mutations /human A1/rpob_B02_rpobR.ab1
- __MACOSX/rpoB mutations /human A1/._rpob_B02_rpobR.ab1
- rpoB mutations /human A1/rpob_B03_rpobR.ab1
- __MACOSX/rpoB mutations /human A1/._rpob_B03_rpobR.ab1
- rpoB mutations /human A1/rpob_B04_rpobR.ab1
- __MACOSX/rpoB mutations /human A1/._rpob_B04_rpobR.ab1
- rpoB mutations /human A1/rpob_B05_rpobR.ab1
- __MACOSX/rpoB mutations /human A1/._rpob_B05_rpobR.ab1
- rpoB mutations /human A1/rpob_B06_rpobR.ab1
- __MACOSX/rpoB mutations /human A1/._rpob_B06_rpobR.ab1
- rpoB mutations /human A1/rpob_B07_rpobR.ab1
- __MACOSX/rpoB mutations /human A1/._rpob_B07_rpobR.ab1
- rpoB mutations /human A1/rpob_B08_rpobR.ab1
- __MACOSX/rpoB mutations /human A1/._rpob_B08_rpobR.ab1
- rpoB mutations /human A1/rpob_B09_rpobR.ab1
- __MACOSX/rpoB mutations /human A1/._rpob_B09_rpobR.ab1
- rpoB mutations /human A1/rpob_B10_rpobR.ab1
- __MACOSX/rpoB mutations /human A1/._rpob_B10_rpobR.ab1
- rpoB mutations /human A1/rpob_B11_rpobR.ab1
- __MACOSX/rpoB mutations /human A1/._rpob_B11_rpobR.ab1
- rpoB mutations /human A1/rpob_B12_rpobR.ab1
- __MACOSX/rpoB mutations /human A1/._rpob_B12_rpobR.ab1
- rpoB mutations /human A1/rpob_C01_rpobR.ab1
- __MACOSX/rpoB mutations /human A1/._rpob_C01_rpobR.ab1
- rpoB mutations /human A1/rpob_C02_rpobR.ab1
- __MACOSX/rpoB mutations /human A1/._rpob_C02_rpobR.ab1
- rpoB mutations /human A1/rpob_C03_rpobR.ab1
- __MACOSX/rpoB mutations /human A1/._rpob_C03_rpobR.ab1
- rpoB mutations /human A1/rpob_C04_rpobR.ab1
- __MACOSX/rpoB mutations /human A1/._rpob_C04_rpobR.ab1
- rpoB mutations /human A1/rpob_C05_rpobR.ab1
- __MACOSX/rpoB mutations /human A1/._rpob_C05_rpobR.ab1
- rpoB mutations /human A1/rpob_C06_rpobR.ab1
- __MACOSX/rpoB mutations /human A1/._rpob_C06_rpobR.ab1
- rpoB mutations /human A1/rpob_C07_rpobR.ab1
- __MACOSX/rpoB mutations /human A1/._rpob_C07_rpobR.ab1
- rpoB mutations /human A1/rpob_C08_rpobR.ab1
- __MACOSX/rpoB mutations /human A1/._rpob_C08_rpobR.ab1
- rpoB mutations /human A1/rpob_C09_rpobR.ab1
- __MACOSX/rpoB mutations /human A1/._rpob_C09_rpobR.ab1
- rpoB mutations /human A1/rpob_C10_rpobR.ab1
- __MACOSX/rpoB mutations /human A1/._rpob_C10_rpobR.ab1
- rpoB mutations /human A1/rpob_C11_rpobR.ab1
- __MACOSX/rpoB mutations /human A1/._rpob_C11_rpobR.ab1
- rpoB mutations /human A1/rpob_C12_rpobR.ab1
- __MACOSX/rpoB mutations /human A1/._rpob_C12_rpobR.ab1
- rpoB mutations /human A1/rpob_D01_rpobR.ab1
- __MACOSX/rpoB mutations /human A1/._rpob_D01_rpobR.ab1
- rpoB mutations /human A1/rpob_D02_rpobR.ab1
- __MACOSX/rpoB mutations /human A1/._rpob_D02_rpobR.ab1
- rpoB mutations /human A1/rpob_D03_rpobR.ab1
- __MACOSX/rpoB mutations /human A1/._rpob_D03_rpobR.ab1
- rpoB mutations /human A1/rpob_D04_rpobR.ab1
- __MACOSX/rpoB mutations /human A1/._rpob_D04_rpobR.ab1
- rpoB mutations /human A1/rpob_D05_rpobR.ab1
- __MACOSX/rpoB mutations /human A1/._rpob_D05_rpobR.ab1
- rpoB mutations /human A1/rpob_D06_rpobR.ab1
- __MACOSX/rpoB mutations /human A1/._rpob_D06_rpobR.ab1
- rpoB mutations /human A1/rpob_D07_rpobR.ab1
- __MACOSX/rpoB mutations /human A1/._rpob_D07_rpobR.ab1
- rpoB mutations /human A1/rpob_D08_rpobR.ab1
- __MACOSX/rpoB mutations /human A1/._rpob_D08_rpobR.ab1
- rpoB mutations /human A1/rpob_D09_rpobR.ab1
- __MACOSX/rpoB mutations /human A1/._rpob_D09_rpobR.ab1
- rpoB mutations /human A1/rpob_D10_rpobR.ab1
- __MACOSX/rpoB mutations /human A1/._rpob_D10_rpobR.ab1
- rpoB mutations /human A1/rpob_D11_rpobR.ab1
- __MACOSX/rpoB mutations /human A1/._rpob_D11_rpobR.ab1
- rpoB mutations /human A1/rpob_D12_rpobR.ab1
- __MACOSX/rpoB mutations /human A1/._rpob_D12_rpobR.ab1
- rpoB mutations /human A1/rpob_E01_rpobR.ab1
- __MACOSX/rpoB mutations /human A1/._rpob_E01_rpobR.ab1
- rpoB mutations /human A1/rpob_E02_rpobR.ab1
- __MACOSX/rpoB mutations /human A1/._rpob_E02_rpobR.ab1
- rpoB mutations /human A1/rpob_E03_rpobR.ab1
- __MACOSX/rpoB mutations /human A1/._rpob_E03_rpobR.ab1
- rpoB mutations /human A1/rpob_E04_rpobR.ab1
- __MACOSX/rpoB mutations /human A1/._rpob_E04_rpobR.ab1
- rpoB mutations /human A1/rpob_E05_rpobR.ab1
- __MACOSX/rpoB mutations /human A1/._rpob_E05_rpobR.ab1
- rpoB mutations /human A1/rpob_E06_rpobR.ab1
- __MACOSX/rpoB mutations /human A1/._rpob_E06_rpobR.ab1
- rpoB mutations /human A1/rpob_E07_rpobR.ab1
- __MACOSX/rpoB mutations /human A1/._rpob_E07_rpobR.ab1
- rpoB mutations /human A1/rpob_E08_rpobR.ab1
- __MACOSX/rpoB mutations /human A1/._rpob_E08_rpobR.ab1
- rpoB mutations /human A1/rpob_E09_rpobR.ab1
- __MACOSX/rpoB mutations /human A1/._rpob_E09_rpobR.ab1
- rpoB mutations /human A1/rpob_E10_rpobR.ab1
- __MACOSX/rpoB mutations /human A1/._rpob_E10_rpobR.ab1
- rpoB mutations /human A1/rpob_E11_rpobR.ab1
- __MACOSX/rpoB mutations /human A1/._rpob_E11_rpobR.ab1
- rpoB mutations /human A1/rpob_E12_rpobR.ab1
- __MACOSX/rpoB mutations /human A1/._rpob_E12_rpobR.ab1
- rpoB mutations /human A1/rpob_F01_rpobR.ab1
- __MACOSX/rpoB mutations /human A1/._rpob_F01_rpobR.ab1
- rpoB mutations /human A1/rpob_F02_rpobR.ab1
- __MACOSX/rpoB mutations /human A1/._rpob_F02_rpobR.ab1
- rpoB mutations /human A1/rpob_F03_rpobR.ab1
- __MACOSX/rpoB mutations /human A1/._rpob_F03_rpobR.ab1
- rpoB mutations /human A1/rpob_F04_rpobR.ab1
- __MACOSX/rpoB mutations /human A1/._rpob_F04_rpobR.ab1
- rpoB mutations /human A1/rpob_F05_rpobR.ab1
- __MACOSX/rpoB mutations /human A1/._rpob_F05_rpobR.ab1
- rpoB mutations /human A1/rpob_F06_rpobR.ab1
- __MACOSX/rpoB mutations /human A1/._rpob_F06_rpobR.ab1
- rpoB mutations /human A1/rpob_F07_rpobR.ab1
- __MACOSX/rpoB mutations /human A1/._rpob_F07_rpobR.ab1
- rpoB mutations /human A1/rpob_F08_rpobR.ab1
- __MACOSX/rpoB mutations /human A1/._rpob_F08_rpobR.ab1
- rpoB mutations /human A1/rpob_F09_rpobR.ab1
- __MACOSX/rpoB mutations /human A1/._rpob_F09_rpobR.ab1
- rpoB mutations /human A1/rpob_F10_rpobR.ab1
- __MACOSX/rpoB mutations /human A1/._rpob_F10_rpobR.ab1
- rpoB mutations /human A1/rpob_F11_rpobR.ab1
- __MACOSX/rpoB mutations /human A1/._rpob_F11_rpobR.ab1
- rpoB mutations /human A1/rpob_F12_rpobR.ab1
- __MACOSX/rpoB mutations /human A1/._rpob_F12_rpobR.ab1
- rpoB mutations /rat A1/
- rpoB mutations /rat A1/rpob_G01_rpobR.ab1
- __MACOSX/rpoB mutations /rat A1/
- __MACOSX/rpoB mutations /rat A1/._rpob_G01_rpobR.ab1
- rpoB mutations /rat A1/rpob_G02_rpobR.ab1
- __MACOSX/rpoB mutations /rat A1/._rpob_G02_rpobR.ab1
- rpoB mutations /rat A1/rpob_G03_rpobR.ab1
- __MACOSX/rpoB mutations /rat A1/._rpob_G03_rpobR.ab1
- rpoB mutations /rat A1/rpob_G04_rpobR.ab1
- __MACOSX/rpoB mutations /rat A1/._rpob_G04_rpobR.ab1
- rpoB mutations /rat A1/rpob_G05_rpobR.ab1
- __MACOSX/rpoB mutations /rat A1/._rpob_G05_rpobR.ab1
- rpoB mutations /rat A1/rpob_G06_rpobR.ab1
- __MACOSX/rpoB mutations /rat A1/._rpob_G06_rpobR.ab1
- rpoB mutations /rat A1/rpob_G07_rpobR.ab1
- __MACOSX/rpoB mutations /rat A1/._rpob_G07_rpobR.ab1
- rpoB mutations /rat A1/rpob_G08_rpobR.ab1
- __MACOSX/rpoB mutations /rat A1/._rpob_G08_rpobR.ab1
- rpoB mutations /rat A1/rpob_G09_rpobR.ab1
- __MACOSX/rpoB mutations /rat A1/._rpob_G09_rpobR.ab1
- rpoB mutations /rat A1/rpob_G10_rpobR.ab1
- __MACOSX/rpoB mutations /rat A1/._rpob_G10_rpobR.ab1
- rpoB mutations /rat A1/rpob_G11_rpobR.ab1
- __MACOSX/rpoB mutations /rat A1/._rpob_G11_rpobR.ab1
- rpoB mutations /rat A1/rpob_G12_rpobR.ab1
- __MACOSX/rpoB mutations /rat A1/._rpob_G12_rpobR.ab1
- rpoB mutations /rat A1/rpob_H01_rpobR.ab1
- __MACOSX/rpoB mutations /rat A1/._rpob_H01_rpobR.ab1
- rpoB mutations /rat A1/rpob_H02_rpobR.ab1
- __MACOSX/rpoB mutations /rat A1/._rpob_H02_rpobR.ab1
- rpoB mutations /rat A1/rpob_H03_rpobR.ab1
- __MACOSX/rpoB mutations /rat A1/._rpob_H03_rpobR.ab1
- rpoB mutations /rat A1/rpob_H04_rpobR.ab1
- __MACOSX/rpoB mutations /rat A1/._rpob_H04_rpobR.ab1
- rpoB mutations /rat A1/rpob_H05_rpobR.ab1
- __MACOSX/rpoB mutations /rat A1/._rpob_H05_rpobR.ab1
- rpoB mutations /rat A1/rpob_H06_rpobR.ab1
- __MACOSX/rpoB mutations /rat A1/._rpob_H06_rpobR.ab1
- rpoB mutations /rat A1/rpob_H07_rpobR.ab1
- __MACOSX/rpoB mutations /rat A1/._rpob_H07_rpobR.ab1
- rpoB mutations /rat A1/rpob_H08_rpobR.ab1
- __MACOSX/rpoB mutations /rat A1/._rpob_H08_rpobR.ab1
- rpoB mutations /rat A1/rpob_H09_rpobR.ab1
- __MACOSX/rpoB mutations /rat A1/._rpob_H09_rpobR.ab1
- rpoB mutations /rat A1/rpob_H10_rpobR.ab1
- __MACOSX/rpoB mutations /rat A1/._rpob_H10_rpobR.ab1
- rpoB mutations /rat A1/rpob_H11_rpobR.ab1
- __MACOSX/rpoB mutations /rat A1/._rpob_H11_rpobR.ab1
