# Supplementary material for: The RNA editing enzyme APOBEC1 induces somatic mutations and a compatible mutational signature is present in esophageal adenocarcinomas
Source: Genome Biol. 2014 Jul 31;15(7):417. doi: 10.1186/s13059-014-0417-z (PMC4144122; doi:10.1186/s13059-014-0417-z)
Supplement: Additional file 11: — File containing the chromatograms of the sequences obtained from the K562 experiments. [file 13059_2014_417_MOESM11_ESM.zip]

Archive with 127 entries (126 files):
- mutated_humanA1_4_B05_M13F.ab1
- __MACOSX/
- __MACOSX/._mutated_humanA1_4_B05_M13F.ab1
- mutated_humanA1_4_B05_M13R.ab1
- __MACOSX/._mutated_humanA1_4_B05_M13R.ab1
- mutated_humanA1_5_B10_M13F.ab1
- __MACOSX/._mutated_humanA1_5_B10_M13F.ab1
- mutated_humanA1_5_B10_M13R.ab1
- __MACOSX/._mutated_humanA1_5_B10_M13R.ab1
- mutated_humanA1_5_C05_M13F.ab1
- __MACOSX/._mutated_humanA1_5_C05_M13F.ab1
- mutated_humanA1_5_C05_M13R.ab1
- mutated_humanA1_5_C07_M13F.ab1
- __MACOSX/._mutated_humanA1_5_C07_M13F.ab1
- mutated_humanA1_5_C07_M13R.ab1
- mutated_humanA1_7_G04_M13F.ab1
- __MACOSX/._mutated_humanA1_7_G04_M13F.ab1
- mutated_humanA1_7_G04_M13R.ab1
- __MACOSX/._mutated_humanA1_7_G04_M13R.ab1
- mutated_humanA1_9_G08_M13F.ab1
- __MACOSX/._mutated_humanA1_9_G08_M13F.ab1
- mutated_humanA1_9_G08_M13R.ab1
- __MACOSX/._mutated_humanA1_9_G08_M13R.ab1
- mutated_humanA1b_5_C05_M13F.ab1
- mutated_humanA1b_5_C07_M13F.ab1
- ratA1_105_B02_M13F.ab1
- __MACOSX/._ratA1_105_B02_M13F.ab1
- ratA1_105_B02_M13R.ab1
- ratA1_105_B03_M13F.ab1
- __MACOSX/._ratA1_105_B03_M13F.ab1
- ratA1_105_B03_M13R.ab1
- ratA1_105_B04_M13F.ab1
- __MACOSX/._ratA1_105_B04_M13F.ab1
- ratA1_105_B04_M13R.ab1
- ratA1_105_B05_M13F.ab1
- __MACOSX/._ratA1_105_B05_M13F.ab1
- ratA1_105_B05_M13R.ab1
- ratA1_105_B12_M13F.ab1
- __MACOSX/._ratA1_105_B12_M13F.ab1
- ratA1_105_B12_M13R.ab1
- ratA1_109_A01_M13F.ab1
- __MACOSX/._ratA1_109_A01_M13F.ab1
- ratA1_109_A01_M13R.ab1
- ratA1_109_A02_M13F.ab1
- __MACOSX/._ratA1_109_A02_M13F.ab1
- ratA1_109_A02_M13R.ab1
- ratA1_109_A04_M13F.ab1
- __MACOSX/._ratA1_109_A04_M13F.ab1
- ratA1_109_A04_M13R.ab1
- ratA1_109_A06_M13F.ab1
- __MACOSX/._ratA1_109_A06_M13F.ab1
- ratA1_109_A06_M13R.ab1
- ratA1_109_A10_M13F.ab1
- __MACOSX/._ratA1_109_A10_M13F.ab1
- ratA1_109_A10_M13R.ab1
- ratA1_109_A12_M13F.ab1
- __MACOSX/._ratA1_109_A12_M13F.ab1
- ratA1_109_A12_M13R.ab1
- ratA1_4A_H06_M13F.ab1
- __MACOSX/._ratA1_4A_H06_M13F.ab1
- ratA1_4A_H06_M13R.ab1
- ratA1_4A_H08_M13F.ab1
- __MACOSX/._ratA1_4A_H08_M13F.ab1
- ratA1_4A_H08_M13R.ab1
- ratA1_4I_G02_M13F.ab1
- __MACOSX/._ratA1_4I_G02_M13F.ab1
- ratA1_4I_G02_M13R.ab1
- ratA1_4I_G07_M13F.ab1
- __MACOSX/._ratA1_4I_G07_M13F.ab1
- ratA1_4I_G07_M13R.ab1
- ratA1_4I_G08_M13F.ab1
- __MACOSX/._ratA1_4I_G08_M13F.ab1
- ratA1_4I_G08_M13R.ab1
- ratA1_4I_G10_M13F.ab1
- __MACOSX/._ratA1_4I_G10_M13F.ab1
- ratA1_4I_G10_M13R.ab1
- ratA1_4I_G12_M13F.ab1
- __MACOSX/._ratA1_4I_G12_M13F.ab1
- ratA1_4I_G12_M13R.ab1
- ratA1_4II_F01_M13F.ab1
- __MACOSX/._ratA1_4II_F01_M13F.ab1
- ratA1_4II_F01_M13R.ab1
- ratA1_4II_F02_M13F.ab1
- __MACOSX/._ratA1_4II_F02_M13F.ab1
- ratA1_4II_F02_M13R.ab1
- ratA1_4II_F03_M13F.ab1
- __MACOSX/._ratA1_4II_F03_M13F.ab1
- ratA1_4II_F03_M13R.ab1
- ratA1_4II_F04_M13F.ab1
- __MACOSX/._ratA1_4II_F04_M13F.ab1
- ratA1_4II_F04_M13R.ab1
- ratA1_4II_F05_M13F.ab1
- __MACOSX/._ratA1_4II_F05_M13F.ab1
- ratA1_4II_F05_M13R.ab1
- ratA1_4II_F09_M13F.ab1
- __MACOSX/._ratA1_4II_F09_M13F.ab1
- ratA1_4II_F09_M13R.ab1
- ratA1_4II_F10_M13F.ab1
- __MACOSX/._ratA1_4II_F10_M13F.ab1
- ratA1_4II_F10_M13R.ab1
- ratA1_4III_E04_M13F.ab1
- __MACOSX/._ratA1_4III_E04_M13F.ab1
- ratA1_4III_E04_M13R.ab1
- ratA1_4III_E06_M13F.ab1
- __MACOSX/._ratA1_4III_E06_M13F.ab1
- ratA1_4III_E06_M13R.ab1
- ratA1_4IV_D01_M13F.ab1
- __MACOSX/._ratA1_4IV_D01_M13F.ab1
- ratA1_4IV_D01_M13R.ab1
- ratA1_4IV_D05_M13F.ab1
- __MACOSX/._ratA1_4IV_D05_M13F.ab1
- ratA1_4IV_D05_M13R.ab1
- ratA1_4IV_D06_M13F.ab1
- __MACOSX/._ratA1_4IV_D06_M13F.ab1
- ratA1_4IV_D06_M13R.ab1
- ratA1_8_C01_M13F.ab1
- __MACOSX/._ratA1_8_C01_M13F.ab1
- ratA1_8_C01_M13R.ab1
- ratA1_8_C02_M13F.ab1
- __MACOSX/._ratA1_8_C02_M13F.ab1
- ratA1_8_C02_M13R.ab1
- ratA1_8_C05_M13F.ab1
- __MACOSX/._ratA1_8_C05_M13F.ab1
- ratA1_8_C05_M13R.ab1
- ratA1_8_C09_M13F.ab1
- __MACOSX/._ratA1_8_C09_M13F.ab1
- ratA1_8_C09_M13R.ab1
