# Supplementary material for: The RNA editing enzyme APOBEC1 induces somatic mutations and a compatible mutational signature is present in esophageal adenocarcinomas
Source: Genome Biol. 2014 Jul 31;15(7):417. doi: 10.1186/s13059-014-0417-z (PMC4144122; doi:10.1186/s13059-014-0417-z)
Supplement: Additional file 12: — File containing the Perl scripts used in the mutation analysis. [file 13059_2014_417_MOESM12_ESM.zip]

Archive with 166 entries (165 files):
- AID_124_A10_M13F.ab1
- __MACOSX/
- __MACOSX/._AID_124_A10_M13F.ab1
- AID_124_A10_M13R.ab1
- AID_124_B10_M13F.ab1
- __MACOSX/._AID_124_B10_M13F.ab1
- AID_124_B10_M13R.ab1
- AID_124_E10_M13F.ab1
- __MACOSX/._AID_124_E10_M13F.ab1
- AID_124_E10_M13R.ab1
- AID_124_F10_M13F.ab1
- __MACOSX/._AID_124_F10_M13F.ab1
- AID_124_F10_M13R.ab1
- AID_124_G10_M13F.ab1
- __MACOSX/._AID_124_G10_M13F.ab1
- AID_124_G10_M13R.ab1
- AID_124_H10_M13F.ab1
- __MACOSX/._AID_124_H10_M13F.ab1
- AID_124_H10_M13R.ab1
- AID_128b_A11_M13F.ab1
- __MACOSX/._AID_128b_A11_M13F.ab1
- AID_128b_A11_M13R.ab1
- AID_128b_B11_M13F.ab1
- __MACOSX/._AID_128b_B11_M13F.ab1
- AID_128b_B11_M13R.ab1
- AID_128b_F11_M13F.ab1
- __MACOSX/._AID_128b_F11_M13F.ab1
- AID_128b_F11_M13R.ab1
- AID_128b_G11_M13F.ab1
- __MACOSX/._AID_128b_G11_M13F.ab1
- AID_128b_G11_M13R.ab1
- AID_128c_A12_M13F.ab1
- __MACOSX/._AID_128c_A12_M13F.ab1
- AID_128c_A12_M13R.ab1
- AID_128c_F12_M13F.ab1
- __MACOSX/._AID_128c_F12_M13F.ab1
- AID_128c_F12_M13R.ab1
- AID_128c_G12_M13F.ab1
- __MACOSX/._AID_128c_G12_M13F.ab1
- AID_128c_G12_M13R.ab1
- AID_128c_H12_M13F.ab1
- __MACOSX/._AID_128c_H12_M13F.ab1
- AID_128c_H12_M13R.ab1
- AID_6a_B07_M13F.ab1
- __MACOSX/._AID_6a_B07_M13F.ab1
- AID_6a_B07_M13R.ab1
- AID_6a_C07_M13F.ab1
- __MACOSX/._AID_6a_C07_M13F.ab1
- AID_6a_C07_M13R.ab1
- AID_6a_D07_M13F.ab1
- __MACOSX/._AID_6a_D07_M13F.ab1
- AID_6a_D07_M13R.ab1
- AID_6a_E07_M13F.ab1
- __MACOSX/._AID_6a_E07_M13F.ab1
- AID_6a_E07_M13R.ab1
- AID_6a_F07_M13F.ab1
- __MACOSX/._AID_6a_F07_M13F.ab1
- AID_6a_F07_M13R.ab1
- AID_6a_H07_M13F.ab1
- __MACOSX/._AID_6a_H07_M13F.ab1
- AID_6a_H07_M13R.ab1
- AID_6b_B08_M13F.ab1
- __MACOSX/._AID_6b_B08_M13F.ab1
- AID_6b_B08_M13R.ab1
- AID_6b_C08_M13F.ab1
- __MACOSX/._AID_6b_C08_M13F.ab1
- AID_6b_C08_M13R.ab1
- AID_6b_D08_M13F.ab1
- __MACOSX/._AID_6b_D08_M13F.ab1
- AID_6b_D08_M13R.ab1
- AID_6b_F08_M13F.ab1
- __MACOSX/._AID_6b_F08_M13F.ab1
- AID_6b_F08_M13R.ab1
- AID_6b_G08_M13F.ab1
- __MACOSX/._AID_6b_G08_M13F.ab1
- AID_6b_G08_M13R.ab1
- AID_6c_A09_M13F.ab1
- __MACOSX/._AID_6c_A09_M13F.ab1
- AID_6c_A09_M13R.ab1
- AID_6c_B09_M13F.ab1
- __MACOSX/._AID_6c_B09_M13F.ab1
- AID_6c_B09_M13R.ab1
- AID_6c_C09_M13F.ab1
- __MACOSX/._AID_6c_C09_M13F.ab1
- AID_6c_C09_M13R.ab1
- AID_6c_D09_M13F.ab1
- __MACOSX/._AID_6c_D09_M13F.ab1
- AID_6c_D09_M13R.ab1
- AID_6c_E09_M13F.ab1
- __MACOSX/._AID_6c_E09_M13F.ab1
- AID_6c_E09_M13R.ab1
- AID_6c_F09_M13F.ab1
- __MACOSX/._AID_6c_F09_M13F.ab1
- AID_6c_F09_M13R.ab1
- AID_6c_G09_M13F.ab1
- __MACOSX/._AID_6c_G09_M13F.ab1
- AID_6c_G09_M13R.ab1
- AID_6c_H09_M13F.ab1
- __MACOSX/._AID_6c_H09_M13F.ab1
- AID_6c_H09_M13R.ab1
- control_32a_B03_M13F.ab1
- __MACOSX/._control_32a_B03_M13F.ab1
- control_32a_B03_M13R.ab1
- control_32a_F03_M13F.ab1
- __MACOSX/._control_32a_F03_M13F.ab1
- control_32a_F03_M13R.ab1
- control_32a_G03_M13F.ab1
- __MACOSX/._control_32a_G03_M13F.ab1
- control_32a_G03_M13R.ab1
- control_32b_B04_M13F.ab1
- __MACOSX/._control_32b_B04_M13F.ab1
- control_32b_B04_M13R.ab1
- control_32b_D04_M13F.ab1
- __MACOSX/._control_32b_D04_M13F.ab1
- control_32b_D04_M13R.ab1
- control_32b_E04_M13F.ab1
- __MACOSX/._control_32b_E04_M13F.ab1
- control_32b_E04_M13R.ab1
- control_32b_G04_M13F.ab1
- __MACOSX/._control_32b_G04_M13F.ab1
- control_32b_G04_M13R.ab1
- control_32c_A05_M13F.ab1
- __MACOSX/._control_32c_A05_M13F.ab1
- control_32c_A05_M13R.ab1
- control_32c_C05_M13F.ab1
- __MACOSX/._control_32c_C05_M13F.ab1
- control_32c_C05_M13R.ab1
- control_32d_A06_M13F.ab1
- __MACOSX/._control_32d_A06_M13F.ab1
- control_32d_A06_M13R.ab1
- control_32d_F06_M13F.ab1
- __MACOSX/._control_32d_F06_M13F.ab1
- control_32d_F06_M13R.ab1
- control_33a_A01_M13F.ab1
- __MACOSX/._control_33a_A01_M13F.ab1
- control_33a_A01_M13R.ab1
- control_33a_B01_M13F.ab1
- __MACOSX/._control_33a_B01_M13F.ab1
- control_33a_B01_M13R.ab1
- control_33a_D01_M13F.ab1
- __MACOSX/._control_33a_D01_M13F.ab1
- control_33a_D01_M13R.ab1
- control_33a_E01_M13F.ab1
- __MACOSX/._control_33a_E01_M13F.ab1
- control_33a_E01_M13R.ab1
- control_33a_G01_M13F.ab1
- __MACOSX/._control_33a_G01_M13F.ab1
- control_33a_G01_M13R.ab1
- control_33a_H01_M13F.ab1
- __MACOSX/._control_33a_H01_M13F.ab1
- control_33a_H01_M13R.ab1
- control_33b_A02_M13F.ab1
- __MACOSX/._control_33b_A02_M13F.ab1
- control_33b_A02_M13R.ab1
- control_33b_C02_M13F.ab1
- __MACOSX/._control_33b_C02_M13F.ab1
- control_33b_C02_M13R.ab1
- control_33b_D02_M13F.ab1
- __MACOSX/._control_33b_D02_M13F.ab1
- control_33b_D02_M13R.ab1
- control_33b_F02_M13F.ab1
- __MACOSX/._control_33b_F02_M13F.ab1
- control_33b_F02_M13R.ab1
- control_33b_G02_M13F.ab1
- __MACOSX/._control_33b_G02_M13F.ab1
- control_33b_G02_M13R.ab1
